# Supplementary material for: NMR Metabolomics and DNA Sequencing of Escherichia coli and Staphylococcus aureus Cultures Treated with Hydrolyzable Tannins
Source: Metabolites. 2023 Feb 21;13(3):320. doi: 10.3390/metabo13030320 (PMC10051465; doi:10.3390/metabo13030320)
Supplement: Supplementary file 1 [file metabolites-13-00320-s001.zip]

Archive with 1 entries (1 files):
- metabolites-2221306-supplementary.pdf
